# Supplementary material for: Prevalence of Monogenic Bone Disorders in a Dutch Cohort of Atypical Femur Fracture Patients
Source: J Bone Miner Res. 2023 Apr 19;38(6):896–906. doi: 10.1002/jbmr.4801 (PMC10946469; doi:10.1002/jbmr.4801)
Supplement: Supplementary file 1 — Supplemental Table S1. The Phenotypes of the Patients Suggesting a Monogenic Bone Disorder Supplemental Table S2. Candidate Genes Associated With Monogenic Bone Disorders Supplemental Table S3. Genetic Findings in AFF Patients With a Clinical Suspicion of Monogenic Bone Disorders Supplemental Table S4. Genetic Findings in AFF Patients Without a Clinical Suspicion of Monogenic Bone Disorders Supplemental Table S5. Comparison Between Genetic Findings in 59 AFF Cases and 125,748 gnomAD Controls Supplemental Table S6. VUS Identified From Supplemental Table S5 Grouped by CADD Score [file JBMR-38-896-s002.xlsx]

## Sheet: S.Table 1
Supplementary table 1. The phenotypes of the patients suggesting a monogenic bone disorder
ID	Sex	BP use	Suspected/diagnosed monogenic bone disorder	Patient history (bone related)	Other remark	Previous genetic testing	Tested gene list	Genetic testing laboratory
S1	M	Yes	X-linked osteoporosis	Diagnosed with osteoporosis at age 35. Multiple fractures at early age: fracture at the arm by falling into ditch while playing at age 10; vertebral fractures at age 19. Sister and brother have osteoporosis; mother had a hip fracture		Tested with NGS connective tissue panel (v2.1), gene panel "Osteogenesis imperfecta and related conditions": PLS3,NM_005032.6, c.842delT p.Leu281Trpfs*41 (hemizygous)	ALPL, COL1A1, COL1A2, IFITM5, LRP5, PLS3, WNT1, BMP1, CREB3L1, CRTAP, FKBP10,P3H1,PLOD2, PPIB, SERPINF1, SERPINH1, SP7, TAPT1, TMEM38B (>99% covered >30x): low quality region COL1A2 exon 2 and 3; LRP5 exon 1; exon 1 of BMP1, CRTAP, TAPT1; PLOD2 exon 13-15	Vumc https://www.vumc.nl/zorg/informatie-voor-professionals/klinische-genetica-voor-professionals/genoomdiagnostiek-voor-professionals/samenstelling-ngs-pakketten.htm
S2	M	Yes	X-linked osteoporosis	14 fractures until the age of 16, e.g. fingers, wrist, shoulder and arm, usually after mild truama. Family history of osteoporosis; brother also presented multiple fractures at a young age.		Tested with whole exome sequencing of X chromosome for research purpose: PLS3, c.235delT;p.(Tyr79Ilefs*6)	N/A	Vumc
S3	F	Yes	Hypophosphatasia	Marginally low total ALP 52.0 U/L and low bone ALP 7.7 μg/l, PLP (Vitamin B6): 85 nmol/L at 71yrs, 110 nmol/L at 72yrs, 111 nmol/L at 74yrs (ref. range 35-110 nmol/L); PEA (phosphoethanolamine): 81 µmol/l, 21 mmol/mol creatinine (ref. range 0-8 mmol/mol creatinine) ; Multiple fractures (age 40 wrist#, age 62 ribs + shoulder + tear# in skull, age 67 metatarsal#). Mother has osteoporosis with veteb…		Tested with NGS connective tissue panel (v2), gene panel "Osteogenesis imperfecta and related conditions": ALPL c.997+2T>A p.(?) heterozygous	BMP1, COL1A1, COL1A2, IFITM5, LRP5, PLS3, WNT1 (>30 reads, Sanger sequencing of all with low coverage), ALPL, CREB3L1, CRTAP, FKBP10,P3H1,PLOD2, PPIB, SERPINF1, SERPINH1, SP7, TAPT1, TMEM38B (100% covered >30x)	Vumc https://www.vumc.nl/zorg/informatie-voor-professionals/klinische-genetica-voor-professionals/genoomdiagnostiek-voor-professionals/samenstelling-ngs-pakketten.htm
S4	F	Yes	Arthrochalasia (EDS type VII A and B)	Multiple fractures ( 3 x elbow, wrist, schoulder, ankle , AFF on both sides all in adulthood), blue sclera, hyperkyphosis, full dental prothesis starting at a young age,		38 genes investigated for aneurysma of the aorta: COL1A2, NM_000089.3: c.3973G>T (p.Gly1325*)	ABL1, ACTA2, BGN,COL1A1, COL1A2, COL3A1, COL5A1, COL5A2, DCHS1, EFEMP2, ELN, FBN1, FBN2, FLNA, FOXE3, GATA5, HCN4, LOMD1, LOX, LTBP3, MAT2A, MFAP5, MYH11, MYLK, NOTCH1, PLOD1, PRKG1, ROBO4, SKI, SLC2A10, SMAD2, SMAD3, SMAD4, SMAD6, TGFB2, TGFB3, TFGBR1, TGFBR2	Erasmus MC
S5	F	No	Hypophosphatasia	Low ALP: 20 U/L and low bone ALP <5 μg/l; PLP (Vitamin B6): 417nmol/L at 48 yrs, 410 nmol/L at 55 yrs; PEA (phosphoethanolamine): 337 µmol/l, 32 mmol/mol creatinine (ref. range 0-8 mmol/mol creatinine); Short starture (158,5), multiple fractures ( Left metatarsal III and right metatarsal IV at 45yrs, AFF on both sides at 53yrs; aunt affected with HPP with the same variant.		Tested with Sanger sequencing of ALPL: ALPL c.201_203delGAC	ALPL	Erasmus MC
S6	F	Yes	Monogenic osteoporosis	Diagnosed with osteoporosis at age 53, endplate irregularity L2. TH 5/6 VF at 57yrs, left AFF at 58yrs and right AFF at 69yrs, multipel VF's Th 7,8,9,11 at 74yrs; short for dutch standards 153-155 cm; family history of osteoporosis; no signs of OI	cultured skin fibroblasts collagen experiment showed no definite results	Not genetically tested in clinic	N/A	N/A
S7	F	Yes	Monogenic osteoporosis	Diagnosed with osteoporosis at age 59, femurfracture, VF Th 11,12, L4 and 5 symptomatic at presentation at 45yrs, femurfracture right below old fracture at 63yrs, left AFF at 66yrs, right AFF at 67yrs; short for dutch standards 153-155 cm; family history of osteoporosis; no signs of OI	skin fibroblast experiment showed no definite results	Not genetically tested in clinic	N/A	N/A
S8	F	Yes	osteogenesis imperfecta	Short stature (153cm), full dental prothesis at a young age, 2 brothers have short length, multiple fractures (right wrist at 14 yrs, left elbow and right foot at 65 yrs, both sides AFF at 73 yrs, vertebral # Th12 at 71 yrs)		Tested with NGS connective tissue panel (v2.1), gene panel "Osteogenesis imperfecta and related conditions": COL1A1 c.206_208del p.(Leu69del) heterozygous	ALPL, COL1A1, COL1A2, IFITM5, LRP5, PLS3, WNT1, BMP1, CREB3L1, CRTAP, FKBP10,P3H1,PLOD2, PPIB, SERPINF1, SERPINH1, SP7, TAPT1, TMEM38B (>99% covered >30x): low quality region COL1A2 exon 2 and 3; LRP5 exon 1; exon 1 of BMP1, CRTAP, TAPT1; PLOD2 exon 13-15	Vumc https://www.vumc.nl/zorg/informatie-voor-professionals/klinische-genetica-voor-professionals/genoomdiagnostiek-voor-professionals/samenstelling-ngs-pakketten.htm
S9	F	Yes	Monogenic osteoporosis	Diagnosed with osteoporosis at age 56 yrs. Multiple fractures(6 rib fractures at age 75; age 60: traumatic sternum#, 2x metacarpals, 2x metatarsal, 1x wrist) & severe vetebral fractures at 60 yrs. Severely low BMD. Sister and mother had osteopororis, mother had a hip fracture.		Tested with NGS connective tissue panel (v2.1), gene panel "Osteogenesis imperfecta and related conditions": LRP5, NM_002335.4, c.3220G>T (Val1074Phe) heterozygous	ALPL, COL1A1, COL1A2, IFITM5, LRP5, PLS3, WNT1, BMP1, CREB3L1, CRTAP, FKBP10,P3H1,PLOD2, PPIB, SERPINF1, SERPINH1, SP7, TAPT1, TMEM38B (>99% covered >30x): low quality region COL1A2 exon 2 and 3; LRP5 exon 1; exon 1 of BMP1, CRTAP, TAPT1; PLOD2 exon 13-15	Vumc https://www.vumc.nl/zorg/informatie-voor-professionals/klinische-genetica-voor-professionals/genoomdiagnostiek-voor-professionals/samenstelling-ngs-pakketten.htm
S10	M	Yes	Monogenic osteoporosis	Diagnosed with osteoporosis at age 47 with multiple vertebral fractures. Mother has postmenopausal osteoporosis.	The patient also has hypogonadotropic hypogonadism	Tested with NGS hypogonadotropic hypogonadism panel (versie DG-2.14)	ADCY3, ANOS1, CCDC141, CHD7, DCC, DUSP6, FEZF1, FGF17, FGF8, FGFR1, FLRT3, FSHB, GNRHR, HESX1, HS6ST1, IGSF10, IL17RD, KISS1, KISS1R, KLB, LEP, LERP, LHB, NR0B1, NSMF, PCSK1, PROK2, PROKR2, PROP1, SEMA3A, SOX10, SPRY4, TAC3, TACR3, TCF12, WDR11 (>90% covered >10x)	Radboudumc https://www.radboudumc.nl/patientenzorg/onderzoeken/erfelijkheidsonderzoek-exoomsequencing-wes/exoompanelsvoorgaandeversies/exoompanels-huidige-en-voorgaande-versies/hypogonadotroop-hypogonadisme
S11	F	Yes	Osteogenesis imperfecta	Blue sclera, scoliosis, brittle teeth: full dental prosthesis, at age 18 yrs dentures upper maxilla; Culture of fibroblast was abnormal; First fractures were the AFFs while using BP because of prednisone use; foot fractures after restarting bisphosphonates.		Not tested	N/A	N/A
S12	M	Yes	Hypophosphatemia	Multiple fractures (age 46 right schoulder#, age 57 right humerus#, age 59 left AFF # and left humerus #, age 60 vertebral fractures (L2-L3), age 62 right AFF. Mother hip fracture at 80 yrs		WES analysis of coding sequences and flanking intron sequences for (15) genes involved in hper-/Hypophosphatemia + MLPA PHEX and FGF23, no pathogenic variant found	AP2S1, CLCN5, CYP27B1, DMP1, ENPP1, FGF23, FGFR1, GALNT3, KL, PHEX, PTH1R, SLC34A1, SLC34A3, SLC9A3R1, VDR (95% covered at 20x)	University Medical Center (UMC) Groningen
S13	F	Yes	Osteogenesis imperfecta	full dental prothesis at age 30yrs, hearing problems at age 17yrs, multiple fractures(age 14 left clavicle # , age 28 left wrist # , ankle #, age 61 left AFF, age 63 pelvic floor #, age 66 knie# and schoulder#)		Not tested	N/A	N/A
S14	M	No	Monogenic bone disorder with multiple unexplained fractures	Age 15, tailbone fracture (traumatic); Age 52, Scapula fracture (traumatic); Age 60, complete AFF and contralateral incomplete AFF without bisphosphonate use, Th7 and Th8 #; age 63, Rib fractures, seen by imaging, unknown cause; age 63, progression of vertebral fractures. Bisphosphonates naive. Family history of multiple fractures.		Tested with NGS connective tissue panel (v2.1), gene panel "Osteogenesis imperfecta and related conditions", no pathogenic variant found	ALPL, COL1A1, COL1A2, IFITM5, LRP5, PLS3, WNT1, BMP1, CREB3L1, CRTAP, FKBP10,P3H1,PLOD2, PPIB, SERPINF1, SERPINH1, SP7, TAPT1, TMEM38B (>99% covered >30x): low quality region COL1A2 exon 2 and 3; LRP5 exon 1; exon 1 of BMP1, CRTAP, TAPT1; PLOD2 exon 13-15	Vumc https://www.vumc.nl/zorg/informatie-voor-professionals/klinische-genetica-voor-professionals/genoomdiagnostiek-voor-professionals/samenstelling-ngs-pakketten.htm
S15	F	Yes	Early-onset osteoporosis	The patient had an incomplete AFF at the right side when she was aged 80 years after nine years of alendronate treatment for low bone mineral density. She had multiple vertebral fractures at the age of 53 without clear explanations (7 vertebral fractures were seen by Xray at her age of 58). Later, she also had multiple non-vertebral fractures and a gradual height loss from 1.61m to 1.53m at age 8…		Not tested	N/A	N/A
# fracture(s); AFF, atypical femur fracture.
VUmc: Genome Diagnostics Laboratory of the Amsterdam Academic Medical Center (AMC) location VU University Medical Centre (VUmc)

## Sheet: S.Table 2
Supplementary Table 2. Candidate genes associated with monogenic bone disorders
GENE	BONE RELATED DISEASE	INHERITANCE	CHR	OMIM	KNOWN FUNCTION	RelevantPMIDpublication	WES coverage
COL1A1	osteogenesis imperfecta	AD	17q21	120150	plays a role in collagen integrity	PMID:31039433	All samples >99% covered at 20x; >91% covered at 30x
COL1A2	osteogenesis imperfecta	AD	7q22.1	120160	plays a role in collagen integrity	PMID:31039433	All samples >92% covered at 20x; >80% covered at 30x
IFITM5 (BRIL)	osteogenesis imperfecta	AD	11p15.5	614757	plays a role in bone mineralisation	PMID:22863190	All samples 100% covered at 30x
SGMS2	Calvarial doughnut lesions with bone fragility	AD	4q25	611574	expressed in cortical bone	PMID:14685263; PMID:30779713	All samples >89% covered at 20x; >54% covered at 30x
P4HB	Cole-Carpenter syndrome 1, including multiple fractures	AD	17q25.3	176790	involved in prolyl-hydroxylation in preprocollagen	PMID:25683117	All samples >89% covered at 20x; >82% covered at 30x
LRP5	osteoporosis-pseudoglioma syndrome, van Buchem disease	AD/AR	11q13.4	603506	influences bone mass, plays a role in Wnt signalling	PMID:11719191; PMID12579474	All samples >95% covered at 20x; >84% covered at 30x
WNT1	osteogenesis imperfecta / osteoporosis	AD/AR	12q13	164820	plays a role in osteoblast pathway	PMID:23499309; PMID23656646	All samples >68% covered at 20x; >55% covered at 30x
BMP1	osteogenesis imperfecta	AR	8p21.3	112264	required for mature-collagen generation	PMID:22052668	All samples >94% covered at 20x; >90% covered at 30x
CREB3L1	osteogenesis imperfecta	AR	11p11.2	616215	involved in osteoblast differentation	PMID:28817112; PMID:24079343	All samples >79% covered at 20x; >63% covered at 30x
CRTAP	osteogenesis imperfecta	AR	3p22.3	605497	required for prolyl 3-hydroxylation of collagen fibrills	PMID:17055431	All samples >93% covered at 20x; >85% covered at 30x
FKBP10	Bruck syndrome 1, OI and joint contractures	AR	17q21.2	607063	processing of type I procollagen molecules	PMID:20362275; PMID:22718341	All samples >93% covered at 20x; >87% covered at 30x
P3H1 (LEPRE1)	osteogenesis imperfecta	AR	1p34.2	610339	required for proper collagen biosynthesis, folding and assembly	PMID:15044469; PMID:17277775	All samples >96% covered at 20x; >86% covered at 30x
PLOD2	Bruck syndrome 2, OI and joint contractures	AR	3q24	601865	crosslinking of bone collagen	PMID12881513	All samples >84% covered at 20x; >64% covered at 30x, except one sample covered 50% at 20x
PPIB (CYPB)	osteogenesis imperfecta	AR	15q22.31	123841	required for proper collagen biosynthesis, folding and assembly	PMID:19781681	All samples >96% covered at 20x; >81% covered at 30x
SEC24D	osteogenesis imperfecta, Cole-Carpenter syndrome 2	AR	4q26	607186	role in protein export from the ER	PMID:25683121; PMID:26467156	All samples >79% covered at 20x; >68% covered at 30x
SERPINF1	osteogenesis imperfecta	AR	17p13.3	172860	secreted by osteoblasts, can bind to collagen, needed for sterid mineralization	PMID:21353196	All samples >99% covered at 20x; >95% covered at 30x
SERPINH1	osteogenesis imperfecta	AR	11q13.5	600943	chaperone for triple helix collagen formation and folding	PMID:20188343	All samples >93% covered at 20x; >68% covered at 30x
SP7	osteogenesis imperfecta	AR	12q13.13	606633	involved in collagen production and bine mineralization	PMID:27188440	All samples >96% covered at 20x; >94% covered at 30x
SPARC	osteogenesis imperfecta	AR	5q33.1	182120	involved in calcification of bone	PMID:7034958; PMID:26027498	All samples >94% covered at 20x; >70% covered at 30x
TENT5A (FAM46A)	osteogenesis imperfecta	AR	6q14.1	611357	role in bone development	PMID:29358272	All samples >77% covered at 20x; >44% covered at 30x
TMEM38B	osteogenesis imperfecta	AR	9q32.1	611236	functions in maintenance of intracellular calcium release	PMID:23054245; PMID:23316006	All samples >96% covered at 20x; >80% covered at 30x
MBTPS2	osteogenesis imperfecta, IFAP, KFSDX, Olmsted syndrome	XLR	Xp22.12	300294	involved in sterol control of transcription and ER stress response	PMID:27380894; PMID:9659902; PMID10419520	All samples >93% covered at 20x; >77% covered at 30x
PLS3	osteoporosis and fractures	XLD	Xq23	300131	actin bundling function in developing bone structure	PMID:24088043	All samples >87% covered at 20x; >75% covered at 30x
TAPT1	Osteochondrodysplasia, complex lethal, Symoens-Barnes-Gistelinck type	AR	4p15.32	612758	encodes protein that localizes to the centrosome and/or ciliary basal body	PMID:26365339	All samples >57% covered at 20x; >41% covered at 30x
CLCN7	Osteopetrosis	AD/AR	16p13.3	602727	important in lysosomal acidification	PMID:11207362; PMID:11741829	All samples >93% covered at 20x; >88% covered at 30x
OSTM1	Osteopetrosis	AR	6q21	607649	Clcn7-Ostm1 interaction important in the acidification of the osteoclast resorption lacuna	PMID:23772242	All samples >62% covered at 20x; >45% covered at 30x
PLEKHM1	Osteopetrosis	AD/AR	17q21.31	611466	function in vesicular transport in the osteoclast	PMID:17404618; PMID:17997709	All samples >63% covered at 20x; >41% covered at 30x
SNX10	Osteopetrosis	AR	7p15.2	614780	ciliary trafficking of RAB8A and formation of cilia	PMID:22499339; PMID:23123320	All samples >80% covered at 20x; >56% covered at 30x
TNFSF11	Osteopetrosis	AR	13q14.11	602642	a ligand for osteoprotegerin and functions as a key factor for osteoclast differentiation and activation	PMID:17632511	All samples >89% covered at 20x; >77% covered at 30x
TNFRSF11A (RANK)	Familial Expansile Osteolysis, Osteopetrosis, Paget disease of bone 2	AD/AR	18q21.33	603499	essential mediator for osteoclast development	PMID:12362049; PMID:25063546; PMID:18606301	All samples >93% covered at 20x; >77% covered at 30x
CA2 (CA II)	Osteopetrosis	AR	8q21.2	611492	expressed at high levels in osteoclasts during bone resorption	PMID:12566520	All samples >93% covered at 20x; >76% covered at 30x
ALPL	Hypophosphtasia	AD/AR	1p36.12	171760	alkaline phosphatase	PMID:3174660; PMID:10737975	All samples >92% covered at 20x; >86% covered at 30x
PHEX	XLH (X-linked hypophosphataemia)	XLD	Xp22.11	300550	involved in bone and dentin mineralization and renal phosphate reabsorption	PMID:19219621	All samples >84% covered at 20x; >62% covered at 30x
DKK1	Juvenile osteoporosis	AD?	10q21.1	605189	involved in Wnt signaling	PMID:22789636	All samples >69% covered at 20x; >49% covered at 30x
WNT3A	Juvenile osteoporosis	AD?	1q42.13	606359	involved in canonical Wnt signaling pathway	PMID:22789636	All samples >68% covered at 20x; >38% covered at 30x
TCIRG1	osteopetrosis	AR	11q13,2	604592	a vacuolar H+-ATPase (V-ATPase) helps regulate the pH of cells and their surrounding environment.	PMID:11532986; PMID:15300850	All samples >92% covered at 20x; >65% covered at 30x
CTSK	Pycnodysostosis	AR	1q21.3	265800	involved in bone remodeling and resorption	PMID:10074491	All samples >99% covered at 20x; >89% covered at 30x

## Sheet: S.Table3
Supplementary Table 3. Genetic findings in AFF patients with clinical suspicion of monogenic bone disorders
ID	Sex	BP use	Variants identified with WES																	variants in plural
			Gene	Variant	Transcript	cDNA change	protein change	Zygosity	ACMG classification	ACMG criteria	Overall populaton frequency	CADD	Clinvar (by Dec. 2020)	LOVD (by Dec. 2020)	Identified by genetic testing during clinical practice	gene known for the associated bone disorder:
S1	M	Yes	PLS3	chrX:114871238 AT>A	NM_005032.7	c.842delT	p.Leu281fs	heterozygous	Pathogenic	PVS1,PM2,PP4	0	NA	Not reported	Not reported	Yes	X-linked osteoporosis (dominant inheritance)
S2	M	Yes	PLS3	chrX:114856716 GT>G	NM_005032.7	c.233delT	p.Tyr79fs	heterozygous	Pathogenic	PVS1,PS3,PM2,PP4	0	NA	Not reported	Not reported	Yes	X-linked osteoporosis (dominant inheritance)
			DKK1	chr10:54074267 C>T	NM_012242.4	c.73C>T	p.Pro25Ser	heterozygous	Uncertain significance	PM2,BP4	0	9.995	Not reported	Not reported		Autosomal dominant juvenile osteoporosis
S3	F	Yes	ALPL	chr1:21900294 T>A	NM_000478.6	c.997+2T>A	p.?	heterozygous	Pathogenic	PVS1,PM2,PP4,PP5	0	16.05	Not reported	2 submissions, pathogenic	Yes	Hypophosphotasia (autosomal dominant)
			SPARC	chr5:151045923 C>T	NM_003118.4	c.733G>A	p.Gly245Arg	Heterozygous	Likely benign	BP4, BP6,BS2	0.0057	2.394	1 submission, likely benign	Not reported		Autosomal recessive osteogenesis imperfecta
S4	F	Yes	COL1A2	chr7:94059577 G>T	NM_000089.3	c.3973G>T	p.Gly1325*	heterozygous	(Likely) pathogenic	(PVS1)¶,PM2,PP3,PP4	0	44	Not reported	1 submission for p.Gly1325Ter (likely pathogenic) not for p.Gly1325*; adjacent amino acids change is pathogenic	Yes	Autosomal dominant osteogenesis imperfecta
S5	F	No	ALPL	chr1:21887608 TGAC>T	NM_000478.6	c.202_204delACG	p.Thr68del	heterozygous	Likely pathogenic	PM1,PM2,PM4,PM5,PP4,(PP1)§	0	NA	Not reported	1 submission, VUS	Yes	Hypophosphotasia (autosomal dominant)
			COL1A2	chr7:94049588 G>A	NM_000089	c.G2123A	p.R708Q	heterozygous	likely benign	PP3,BS1,BP5,BP6	0.0008	25.1	3 submissions: likely benign; uncertain significance; uncertain significance	5 submissions; 3 VUS; 1 likely benign, 1 benign	No	Autosomal dominant osteogenesis imperfecta
			TCIRG1	chr11:67810474 G>A	NM_006019.4	c.479G>A	p.Gly160Glu	Heterozygous	Benign	BA1,BS2,BP6	0.005	10.67	4 submissions, 3 likely benign; 1 benign	Not reported	No	Autosomal recessive osteopetrosis
S6†	F	Yes	COL1A2	chr7:94039062 G>A	NM_000089.3	c.964G>A	p.Gly322Ser	heterozygous	Likely pathogenic	PM1,PM2,(PP1),PP2,PP3,PP5	0	26	2 submissions, likely pathogenic, pathogenic	3 submissions, pathogenic	No	Autosomal dominant osteogenesis imperfecta
S7†	F	Yes	COL1A2	chr7:94039062 G>A	NM_000089.3	c.964G>A	p.Gly322Ser	heterozygous	Likely pathogenic	PM1,PM2,(PP1),PP2,PP3,PP5	0	26	2 submissions, likely pathogenic, pathogenic	3 submissions, pathogenic	No	Autosomal dominant osteogenesis imperfecta
S8	F	Yes	COL1A1	chr17:48277203 CACA>C	NM_000088.3	c.206_208delTGT	p.Leu69del	heterozygous	Uncertain significance	PM2,PM4,PP4,(PP1)	0	NA	Not reported	Not reported	Yes	Autosomal dominant osteogenesis imperfecta
S9	F	Yes	LRP5	chr11:68191149 G>T	NM_002335.4	c.3220G>T	p.Val1074Phe	heterozygous	Uncertain significance	PM2,PP2,PP3,PP4	4.043e-06	19.64	Not reported	Reported by Vumc: VUS	Yes	Autosomal dominant osteoporosis; autosomal recessive osteoporosis-pseudoglioma syndrome
S10	M	Yes	BMP1	chr8:22059342 G>A	NM_006129.5	c.2134G>A	p.Gly712Ser	Heterozygous	Uncertain significance	PP3	0.0008	33	2 submissions, uncertain significance	Not reported		Autosomal recessive osteogenesis imperfecta
			TENT5A	chr6:82461684 G>A	NM_017633.3	c.175C>T	p.Pro59Ser	Heterozygous	Uncertain significance	BP4,PM2	0	13.04	Not reported	Not reported		Autosomal recessive osteogenesis imperfecta
			CREB3L1	chr11:46332586 A>T	NM_052854.3	c.599A>T	p.Asp200Val	Heterozygous	Likely benign	BS2,BP6	0.0043	22	1 submission, likely benign	1 submission, likely benign		Autosomal recessive osteogenesis imperfecta
S11	F	Yes	COL1A2	chr7:94055159 G>A	NM_000089.3	c.2933G>A	p.Arg978His	heterozygous	Uncertain significance	(PS3),PP3,PP4	0.0004	24.8	1 submission, uncertain significance	2 submissions, VUS	No	Autosomal dominant osteogenesis imperfecta
S12	M	Yes	TMEM38B	chr9:108456984 A>C	NM_018112.3	c.43A>C	p.Thr15Pro	Heterozygous	Uncertain significance	PM2,BP4	0.0002	12.63	Not reported	Not reported	No	Autosomal recessive osteogenesis imperfecta
S13	F	Yes	TENT5A	chr6:82461785 C>T	NM_017633.3	c.74G>A	p.Gly25Asp	Heterozygous	Benign	BP4, BP6,BS1,BS2	0.0069	17.04	1 submission, benign	Not reported		Autosomal recessive osteogenesis imperfecta
			SEC24D	chr4:119736626 G>C	NM_014822.4	c.653C>G	p.Ala218Gly	Heterozygous	Benign	BP4,BP6,BS1,BS2	0.0099	15.08	1 submission, benign	1 submission, likely benign		Autosomal recessive osteogenesis imperfecta
S15	F	Yes	LRP5	chr11:68181481 G>A	NM_002335.4	c.2827+1G>A	p.?	heterozygous	Pathogenic	PVS1,PM2,PP3,PP5	0	21.9	1 submission: pathogenic	1 submission, likely pathogenic		Autosomal dominant osteoporosis; autosomal recessive osteoporosis-pseudoglioma syndrome
			TCIRG1	chr11:67810873 C>T	NM_006019.4	c.539C>T	p.Pro180Leu	Heterozygous	Uncertain significance	PM2	0	15.97	Not reported	Not reported		Autosomal recessive osteopetrosis
			FKBP10	chr17:39977249 T>C	NM_021939.3	c.1307T>C	p.Ile436Thr	Heterozygous	Likely benign	PP3,BS2,BP6	0.0025	27.3	6 submissions, 5 likely benign, 1 uncertain significance	3 submissions, 2 likely benign, 1 VUS		Autosomal recessive Bruck syndrome 1
S14	M	No	No variant was identified
By whole exome sequencing, genetic variants were identified in 13 of 14 AFF patients with clinical features suggestive of monogenic bone disorders.
Variants are described with genome positions in Genome Reference Consortium Human Build 37 (hg19).
Column A: † Siblings.
Column K: ¶ The ACMG criteria PVS1 is based on a possible loss-of-function consequence of the variant. However, a nonsense variant in the C-propeptide-encoding region of the gene may result in an altered production of the protein (gain-of-function)
Column K: § An aunt of the patient is affected by hypophosphatasia and carries the same variant. As we only have such information from one affected relative, the ACMG criteria PP1 is likely but debatable.
Column K: We include PM2 as a supporting criterion (ClinGen Sequence Variant Interpretation Recommendation for PM2 – Version 1.0. Date Approved: September 4, 2020).

## Sheet: S.Table4
Supplementary Table 4. Genetic findings in AFF patients without clinical suspicion of monogenic bone disorders
ID	Sex	BP use	Variant identified with WES
			Gene	Variant	Transcript	cDNA change	protein change	Genotype	ACMG classification	ACMG criteria	Overall populaton frequency	CADD (by Dec. 2020)	Clinvar (by Dec. 2020)	LOVD	Associated bone disorder
NS2	F	Yes	TCIRG1	chr11:67817250 C>T	NM_006019.4	c.2008C>T	p.Arg670*	Heterozygous	Likely pathogenic	PVS1,PM2,PP5	9.564e-05	39	6 submissions, all pathogenic	1 submission, pathogenic	Autosomal recessive osteopetrosis
			P4HB	chr17:79804487 C>T	NM_000918.4	c.874G>A	p.Asp292Asn	heterozygous	Uncertain significance	PM2	0.0004	29.6	Not reported	Not reported	Autosomal dominant Cole-Carpenter syndrome 1
			TNFRSF11A	chr18:60052034 A>G	NM_003839.4	c.1618A>G	p.Met540Val	heterozygous	Uncertain significance	PM2	0.0008	22.2	2 submissions, uncertain significance	Not reported	Autosomal dominant familial expansile osteolysis; autosomal recessive osteopetrosis; autosomal dominant Paget disease of bone 2
NS3	F	Yes	CREB3L1	chr11:46333925 G>A	NM_052854.3	c.803G>A	p.Arg268Gln	Heterozygous	Uncertain significance	PM2	6.377e-05	35	Not reported	Not reported	Autosomal recessive osteogenesis imperfecta
NS4	F	Yes	TCIRG1	chr11:67817701 C>T	NM_006019.4	c.2216C>T	p.Ala739Val	Heterozygous	Uncertain significance	PP3,PM2	0	32	Not reported	Not reported	Autosomal recessive osteopetrosis
			LRP5	chr11:68205935 A>T	NM_002335.4	c.4133A>T	p.Asp1378Val	heterozygous	Uncertain significance	PM2,PP2	0	7.903	Not reported	Not reported	Autosomal dominant osteoporosis; autosomal recessive osteoporosis-pseudoglioma syndrome
			FKBP10	chr17:39974639 G>A	NM_021939.3	c.587G>A	p.Ser196Asn	Heterozygous	Uncertain significance	PM2,BP4	2.387e-05	7.297	2 submissions, uncertain significance	Not reported	Autosomal recessive Bruck syndrome 1
NS5	F	Yes	SERPINH1	chr11:75277660 C>T	NM_001235.3	c.266C>T	p.Thr89Met	Heterozygous	Uncertain significance	PP3,PM2	4.209e-06	28.5	Not reported	Not reported	Autosomal recessive osteogenesis imperfecta
			PLOD2	chr3:145822093 T>C	NM_182943.3	c.652A>G	p.Ile218Val	Heterozygous	Likely benign	BS2,BP6	0.0036	15.92	4 submissions: 2 likely benign; 1 benign; 1 uncertain significance		Autosomal recessive osteogenesis imperfecta (Bruck syndrome 2)
NS6	F	Yes	PLOD2	chr3:145824347 G>A	NM_182943.3	c.587C>T	p.Thr196Ile	Heterozygous	Uncertain significance	BP6	0.0009	25.9	2 submissions, uncertain significance	2 submissions, 1 likely benign, 1 benign	Autosomal recessive osteogenesis imperfecta (Bruck syndrome 2)
			SEC24D	chr4:119736284 C>T	NM_014822.4	c.700G>A	p.Ala234Thr	Heterozygous	Likely benign	BP4, BP6	0.0038	3.583	1 submission, benign	Not reported	Autosomal recessive osteogenesis imperfecta
NS7	M	Yes	LEPRE1	chr1:43213023 G>T	NM_022356.3	c.1975C>A	p.His659Asn	Heterozygous	Uncertain significance	PP3,PM2	0	25.6	Not reported	Not reported	Autosomal recessive osteogenesis imperfecta
NS8	F	Yes	P4HB	chr17:79813331 T>C	NM_000918.4	c.484A>G	p.Lys162Glu	heterozygous	Uncertain significance	PM2	3.185e-05	21.7	Not reported	Not reported	Autosomal dominant Cole-Carpenter syndrome 1
NS9	F	Yes	PHEX	chrX:22129599 A>G	NM_000444.6	c.1094A>G	p.Tyr365Cys	heterozygous	Uncertain significance	PM2,PP2,PP3	0	19.79	Not reported	Not reported	X-linked dominant hypophosphataemia
			COL1A2	chr7:94042446 C>T	NM_000089.3	c.1555C>T	p.Arg519Trp	heterozygous	Uncertain significance	PM2,PP3,BP6	6.374e-05	17.06	2 submissions, 1 likely benign, 1 uncertain significance	Not reported	Autosomal dominant osteogenesis imperfecta
			WNT1	chr12:49373334 T>C	NM_005430.3	c.188T>C	p.Leu63Pro	heterozygous	Uncertain significance	PM2	0	11.64	Not reported	Not reported	Autosomal dominant osteogenesis imperfecta
NS10	F	Yes	LRP5	chr11:68201090 G>C	NM_002335.4	c.3784G>C	p.Asp1262His	heterozygous	Uncertain significance	PM2,PP2,PP4	0	18.71	Not reported	Not reported	Autosomal dominant osteoporosis; autosomal recessive osteoporosis-pseudoglioma syndrome
NS11	F	Yes	LRP5	chr11:68181469 G>T	NM_002335.4	c.2816G>T	p.Arg939Leu	heterozygous	Uncertain significance	PM2,PP2,PP3	4.209e-06	17.82	Not reported	Not reported	Autosomal dominant osteoporosis; autosomal recessive osteoporosis-pseudoglioma syndrome
			COL1A1	chr17:48263369 C>T	NM_000088.3	c.4018G>A	p.Gly1340Ser	heterozygous	Likely benign	BP4,BP6	0.0008	3.423	5 submissions: 1 uncertain significance; 3 likely benign; 1 benign	5 sibmissions: 2 benign; 2 likely benign; 1 pathogenic	Autosomal dominant osteogenesis imperfecta
NS12	F	Yes	TCIRG1	chr11:67812500 C>T	NM_006019.4	c.1096C>T	p.Arg366Cys	Heterozygous	Uncertain significance	BS1	0.001	16.61	2 submissions, uncertain significance, likely benign	Not reported	Autosomal recessive osteopetrosis
NS13	F	Yes	COL1A1	chr17:48267382 C>T	NM_000088.3	c.2539G>A	p.Ala847Thr	heterozygous	Uncertain significance	PM2,BP6	6.384e-05	13.21	1 submission: likely benign	Not reported	Autosomal dominant osteogenesis imperfecta
			PLOD2	chr3:145822093 T>C	NM_182943.3	c.652A>G	p.Ile218Val	Heterozygous	Likely benign	BS2,BP6	0.0036	15.92	4 submissions: 2 likely benign; 1 benign; 1 uncertain significance		Autosomal recessive osteogenesis imperfecta (Bruck syndrome 2)
NS14	M	Yes	IFITM5	chr11:298671 G>A	NM_001025295	c.229C>T	p.Arg77Cys	heterozygous	Uncertain significance	PM2,BP1	6.378e-05	14.19	Not reported	Not reported	Autosomal dominant osteogenesis imperfecta
			PLOD2	chr3:145838990 T>C	NM_182943.3	c.247A>G	p.Ser83Gly	Heterozygous	Uncertain significance	BP4	6.371e-05	12.99	Not reported	Not reported	Autosomal recessive osteogenesis imperfecta (Bruck syndrome 2)
			BMP1	chr8:22022904 C>G	NM_006129.5	c.-15C>G		Heterozygous	Benign	BP6, BS1, BS2	0.0078	NA	5 submissions: 3 likely benign; 2 benign	Not reported	Autosomal recessive osteogenesis imperfecta
NS15	F	Yes	TAPT1	chr4:16165136 G>A	NM_153365.3	c.1499C>T	p.Ser500Phe	Heterozygous	Uncertain significance	PM2,PB4	0.0005	13.7	Not reported	Not reported	Autosomal recessive osteochondrodysplasia
NS16	F	No	BMP1	chr8:22049596 G>A	NM_006129.5	c.1112G>A	p.Arg371His	Heterozygous	Likely benign	BS2,BP6	0.0041	26.4	4 submissions: 2 likely benign; 2 benign	Not reported	Autosomal recessive osteogenesis imperfecta
NS17	F	Yes	MBTPS2	chrX:21896786 C>T	NM_015884.4	c.1237C>T	p.His413Tyr	Heterozygous	Likely benign	BS2,BP6		2.485	Not reported	1 submission, likely benign	XLR OI
NS18	F	Yes	SPARC	chr5:151045923 C>T	NM_003118.4	c.733G>A	p.Gly245Arg	Heterozygous	Likely benign	BP4, BP6,BS2	0.0057	2.394	1 submission, likely benign	Not reported	Autosomal recessive osteogenesis imperfecta
			ALPL	chr1:21889718 G>A	NM_000478.6	c.413G>A	p.Arg138Gln	heterozygous	Likely benign	BP4,BP6	0.0003	1.036	3 submissions: uncertain significance; likely benign; likely benign	Not reported	Autosomal dominant hypophosphtasia
NS19	F	Yes	TENT5A	chr6:82461465 C>G	NM_017633.3	c.394G>C	p.Asp132His	Heterozygous	Benign	BS1,BS2	0.0079	21.2	Not reported	Not reported	Autosomal recessive osteogenesis imperfecta
			SNX10	chr7:26386046 C>T	NM_013322.2	c.-17C>T		Homozygous	Benign	BS1,BS2,BP7	0.0051	NA	Not reported	Not reported	AR osteopetrosis
NS20	M	Yes	SEC24D	chr4:119736626 G>C	NM_014822.4	c.653C>G	p.Ala218Gly	Heterozygous	Benign	BP4,BP6,BS1,BS2	0.0099	15.08	1 submission, benign	1 submission, likely benign	Autosomal recessive osteogenesis imperfecta
NS21	F	Yes	SEC24D	chr4:119736701 G>A	NM_014822.4	c.578C>T	p.Pro193Leu	Heterozygous	Benign	BP4,BP6,BS1,BS2	0.0056	10.99	2 submissions, likely benign; benign	1 submission, likely benign	Autosomal recessive osteogenesis imperfecta
NS22	M	Yes	PLOD2	chr3:145809661 C>T	NM_182943.3	c.805G>A	p.Val269Ile	Heterozygous	Benign	BP4,BP6,BS1,BS2	0.005	5.624	2 submissions, benign	Not reported	Autosomal recessive osteogenesis imperfecta (Bruck syndrome 2)
NS23	M	Yes	BMP1	chr8:22022904 C>G	NM_006129.5	c.-15C>G		Heterozygous	Benign	BP6, BS1, BS2	0.0078	NA	5 submissions: 3 likely benign; 2 benign	Not reported	Autosomal recessive osteogenesis imperfecta
NS24	F	Yes	No variant identified by WES, one CNV identified by DNA genotyping
Variants are described with genome positions in Genome Reference Consortium Human Build 37 (hg19).
Column L: We include PM2 as a supporting criterion (ClinGen Sequence Variant Interpretation Recommendation for PM2 – Version 1.0. Date Approved: September 4, 2020).

## Sheet: S.Table5&6
Supplementary Table 5. Comparison between genetic findings in 59 AFF cases and 125,748 gnomAD controls
	gnomAD (N = 125,748)			AFF cohort (N = 59, excluding one of the siblings)
Steps	Number of variants	Total allele count	Estimated % carriers in the cohort assuming one variant per person	Number of variants	Total allele count	Estimated % carriers in the cohort assuming one variant per person
1. Filter for 37 candidate genes	31450	16797516 (average allele count p.p: 133)		302	5946 (average allele count p.p: 101)
2. Filtering based on QD > 5		15693784 (average allele count p.p: 124)		293	5879 (average allele count p.p: 100)
3. Filtering for rare, protein-altering variants (same filtering criteria as for AFF cases)	12598	100214 (average allele count p.p: 0.8)		57	60 (1.01 p.p)
(1) Protein-altering variants + UTRs (including indels)
(2) Gnomad+1000genome overall population frequency < 0.001 for dominant genes and < 0.01 for recessive genes
4. Filter for (likely) pathogenic variants	684	1341	0.01	7	7	11.8% *
(1) Frequency < 0.0001 (PM2)
(2) CADD > 15 (PP3)
(3) Null variants (splicing, frameshift and stopgain) (PVS1) or eported to be (likely) pathogenic in Clinvar (PS1/PP5)
5. Filter for (likely) benign variants	40	9559		4	6
Reported to be (likely) benign in Clinvar (BP6)
6. Filter for VUS	11910	89315	0.71	46	48	81.3% $
(1) Variants not regarded as (likely) pathogenic (step 4) or (likely) benign (step 5)
* significant compared to the proportion in controls, p-value < 0.0001 by Binomial test
$ not significant compared to the proportion in controls, p-value > 0.05 by Binomial test
Supplementary Table 6. VUS# grouped by CADD score
	gnomAD (N = 125,748)			AFF cohort (N = 59, excluding one of the siblings)
CADD score	Number of variants (% in VUS)	Total allele count	Estimated % carriers in the cohort assuming one variant per person	Number of variants (% in VUS)	Total allele count	Estimated % carriers in the cohort assuming one variant per person
(1) VUS with CADD >= 20	4986 (41.9%)	38539	0.306	20 (43.5%)	21	35.6% $
(2) VUS with CADD between 10 and 20	5232 (43.9%)	32928		17 (37.0%)	17
(3) VUS with CADD <10	1692 (14.2%)	17848		9 (19.6%)	10
# VUS identified from Supplementary table 5
$ not significant compared to the proportion in controls, p-value > 0.05 by Binomial test
$ not significant compared to the proportion in controls, p-value > 0.05 by Binomial test
